# Supplementary material for: A Disila[2]ferrocenophane with a Bridging 9,9′-Bi-9H-9-Silafluorene Moiety
Source: Molecules. 2025 Mar 18;30(6):1361. doi: 10.3390/molecules30061361 (PMC11944698; doi:10.3390/molecules30061361)
Supplement: Supplementary file 1 [file molecules-30-01361-s001.zip]

Archive with 1 entries (1 files):
- molecules-3537647-supplementary.pdf
